# Supplementary material for: Imbalance of helper T cell type 1, helper T cell type 2 and associated cytokines in patients with systemic lupus erythematosus: A meta-analysis
Source: Front Pharmacol. 2022 Sep 29;13:988512. doi: 10.3389/fphar.2022.988512 (PMC9556996; doi:10.3389/fphar.2022.988512)
Supplement: Supplementary file 1 [file Table2.XLSX]

## Sheet: Sheet1
Th1%
		n (SLE)	mean	sd	n (HC)	mean	sd
Feng Han	2004	30	6.9	2.8	20	3.9	1.1
Weijia Xu	2013	38	17.32	10.33	18	15.69	5.38
Yong Wang	2006	18	10.47	3.27	15	12.9	3.88
Li Li	2002	35	10	8	10	17	10
Xiaodong Wang	2002	35	10	8	10	17	10
Xuyan Yang	2013	65	7.63	2.66	30	9.01	1.56
Yanni Jiang	2021	97	8.29	2.11	50	12.32	3.16
Yufeng Yang	2012	103	3.1	0.77	23	1.55	0.42
Lorena Álvarez-Rodríguez	2019	11	11.28	7.54	21	8.55	7.94
Daniel J Perry	2020	39	9.583	8.608	23	4.918	2.361
Katherine A Murphy	2019	5	7.45	4.96	5	7.66	3.97
Weronika Kleczynska	2011	15	27.067	13.242	11	18.767	8.915
Sebastian Dolff	2011	24	18.625	8.425	14	34.15	11.553
Th2%
		n (SLE)	mean	sd	n (HC)	mean	sd
Feng Han	2004	30	2	0.8	20	1.6	0.7
Yong Wang	2006	18	10.47	3.27	15	1.77	0.83
Li Li	2002	35	2.5	2	10	2.4	1.3
Xiaodong Wang	2002	35	2.5	2	10	2.4	1.3
Yanni Jiang	2021	97	8.13	1.92	50	5.42	1.55
Feng Han	2012	103	1.09	0.42	23	0.85	0.3
Lorena Álvarez-Rodríguez	2019	11	4.5	5.36	21	4.67	4.24
Katherine A Murphy	2019	5	5.32	6.88	5	6.38	4.11
Th1	Activity disease				inactive
		n (SLE)	mean	sd	n (SLE)	mean	sd
Weijia Xu	2013	20	18.26	9.93	18	16.98	9.07
Yong Wang	2006	8	9.94	2.35	10	11.13	4.48
Li Li	2002	19	8	6	16	13	9
Xuyan Yang	2013	45	6.87	2.61	20	7.34	1.88
Xiaodong Wang	2002	19	8.4	5.6	16	12.5	9.1
Weiqiang Qiu	2020	20	18.27	6.01	16	16.96	5.13
Xuyan Yang	2013	45	6.89	2.61	20	7.34	1.88
Yufeng Yang	2012	27	3.26	2.04	15	2.41	1.24
Th2	Activity disease				Inactive
		n (SLE)	mean	sd	n (SLE)	mean	sd
Yong Wang	2006	8	3.46	0.44	10	2.37	1.69
Li Li	2002	19	2.7	2.4	16	2.3	1.4
Xiaodong Wang	2002	19	2.7	2.4	16	2.3	1.4
Shaoran Zhang	2011	40	1.12	0.56	25	0.98	0.79
Yufeng Yang	2012	27	1.05	0.43	15	0.96	0.4
Th1		Abnormal kidney function			Normal kidney function
Feng Han	2004	22	8.1	2.3	8	3.6	0.9
Xiaojuan Liu	2005	19	11.83	4.62	16	4.1	1.64
Yong Wang	2006	10	9.36	1.4	8	9.72	3.42
Yufeng Yang	2012	40	3.35	2	63	2.94	1.6
Th2		Abnormal kidney function			Normal kidney function
Feng Han	2004	22	2.1	0.8	8	1.5	0.6
Xiaojuan Liu	2005	19	2.5	0.81	16	2.56	0.72
Yong Wang	2006	10	3.01	1.2	8	3.15	1.02
Yufeng Yang	2012	40	1.16	0.44	63	1.04	0.4
Th1/Th2
		n	SLE(mean)	sd		HC(mean)	sd
Xiaodong Wang	2002	35	8	10	10	8	3
Yufeng Yang	2012	103	2.81	1.18	23	2	0.77
Li Li	2002	35	7.94	9.72	10	7.68	3.13
Yong Wang	2006	18	4.09	2.15	15	8.17	3.23
Feng Han	2004	30	3.8	1.6	20	2.8	1.4
IFN-γ (pg/mL)
		n (SLE)	mean	sd	n (HC)	mean	sd
Shaoran Zhang	2011	89	13.04	9.56	27	16.63	12.01
Roba M. Talaat	2015	60	427.907	120.93	24	1590.7	325.58
A. Cavalcanti	2017	51	0.96	4.22	47	0.1	0.35
Diana Go´ mez	2004	52	31	13.5	25	5.3	8
PA´L SOLTE´SZ	2002	7	5.7	10.6	19	5.5	11
Diana C	2019	5	7.58	1.44	15	5.61	0.63
Pablo Medrano-Campillo	2015	20	822.22	155.56	20	2355.56	200
MarianaPostal	2013	60	11.36	7.195	57	13.39	5.5
Ding-lei SU	2006	9	19	16.9	8	3.1	1.9
Yan-bin Zhou	2009	10	18.5	9.4	10	7.32	4.87
TNF-α(pg/ml)
		n (SLE)	mean	sd	n (HC)	mean	sd
Shaoran Zhang	2011	89	16.77	15.45	27	11.24	10.82
Diana Go´ mez	2004	52	86.6	423.7	25	18.72	14.3
Diana C	2019	5	214.63	245.1	15	2.98	0.5
MarianaPostal	2013	60	2.18	2.59	57	1.3	3.07
IL-2(pg/ml)
		n (SLE)	mean	sd	n (HC)	mean	sd
Shaoran Zhang	2011	89	22.28	20.82	27	30.38	24.37
Diana C	2019	5	63.52	74.19	15	3.96	1.01
A. Cavalcanti	2017	51	0.01	0.06	47	0.05	0.13
Pablo Medrano-Campillo	2015	20	2100	600	20	664.3	170.85
IL-10(pg/ml)	Th2
		n (SLE)	mean	sd	n (HC)	mean	sd
Shaoran Zhang	2011	89	13.79	8.54	27	9.78	6.7
Roba M. Talaat	2015	60	9834.17	99	24	4820.21	829.49
Diana C	2019	5	15.46	11.97	15	5.77	0.4
A. Cavalcanti	2017	26	2.85	2.53	47	0.51	0.42
Diana Go´ mez	2004	52	20.4	17.4	25	27.4	24
PA´L SOLTE´SZ	2002	7	27.6	36	19	14.8	16.5
Pablo Medrano-Campillo	2015	20	532.84	102.85	20	238.6	40
MarianaPostal	2013	60	14	5.26	57	6.01	4.688
Yan-bin Zhou	2009	10	154	41	10	46.9	25.7
LCW Lit	2006	40	5.58	1.55	40	1.23	1.51
IL-6(pg/ml)
		n (SLE)	mean	sd	n (HC)	mean	sd
Shaoran Zhang	2011	89	28.69	13.25	27	16.23	10.26
Roba M. Talaat	2015	60	69.67	14.22	24	31.75	1.9
Diana C	2019	5	80.71	109.77	15	6.2	12.35
A. Cavalcanti	2017	51	5.01	10.46	47	0.93	0.95
MarianaPostal	2013	60	1.5	3.44	57	0.98	3.225
Pablo Medrano-Campillo	2015	20	2100	600	20	664.3	170.85
IL-4(pg/ml)	Th2
		n (SLE)	mean	sd	n (HC)	mean	sd
Shaoran Zhang	2011	89	24.23	17.56	27	15.2	12.58
A. Cavalcanti	2017	51	0.01	0.03	47	0.06	0.31
Diana Go´ mez	2004	52	7.8	13.1	25	6.44	8.3
PA´L SOLTE´SZ	2002	7	31.3	34.4	19	5.3	6.5
Diana C	2019	5	63.21	56.07	15	3.53	0.24
Roba M. Talaat	2015	60	16826.7	2054.8	24	9338.01	958.89
C K Wong	2000	36	27.1	15.3	18	17.3	7.2
Yan-bin Zhou	2009	10	60.7	19.4	10	12.4	5.52
